# Supplementary material for: Effects of Hydroxy-Alpha-Sanshool on Intestinal Metabolism in Insulin-Resistant Mice
Source: Foods. 2022 Jul 10;11(14):2040. doi: 10.3390/foods11142040 (PMC9322383; doi:10.3390/foods11142040)
Supplement: Supplementary file 1 [file foods-11-02040-s001.zip]

Archive with 1 entries (1 files):
- foods-1777435-supplementary.xlsx
