# Supplementary material for: Effects of Hydroxy-Alpha-Sanshool on Intestinal Metabolism in Insulin-Resistant Mice
Source: Foods. 2022 Jul 10;11(14):2040. doi: 10.3390/foods11142040 (PMC9322383; doi:10.3390/foods11142040)
Supplement: Supplementary file 1 [file foods-11-02040-s001.zip › foods-1777435-supplementary.xlsx]

## Sheet: Metabolites identified
Metabolites identified
ID	name	Superpathway	Subpathway	class	sub_class	mz	rt	exact_mass	ppm	formula	type	identify.pvalue	library	KEGG	hmdb	pubchem	CAS
M344T207	GMP	Nucleotide	Purine metabolism	Azacyclic compounds	Alcohols and polyols	344.04	206.541	363.058	0.400699	C10H14N5O8P	[M-H2O-H]-	0.00124642	MetaDNA	C00144	HMDB0001397	135398631	85-32-5
M129T328	Ketoleucine	Amino acid	Valine, leucine and isoleucine degradation	Carboxylic acids and derivatives	Alpha-keto acids and derivatives	129.055	327.574	130.063	2.7959	C6H10O3	[M-H]-	0.000911172	MetaDNA	C00233	HMDB0000695	70	816-66-0
M161T93	D-Glucose	Carbohydrate	Glycolysis / Gluconeogenesis	Organooxygen compounds	Alcohols and polyols	161.044	92.8556	180.063	3.29441	C6H12O6	[M-H2O-H]-	0.000667198	MetaDNA	C00031	HMDB0000122	5793	50-99-7/50-99-7 2280-44-6/2280-44-6
M311T817	9,12,13-TriHOME	Lipid	Linoleic acid metabolism	Carboxylic acids and derivatives	Alcohols and polyols	311.222	816.848	330.241	1.08137	C18H34O5	[M-H2O-H]-	1.54e-05	MetaDNA	C14833	HMDB0004708	9858729	97134-11-7
M333T655	Prostaglandin B2	Lipid	Arachidonic acid metabolism	Carboxylic acids and derivatives	Alcohols and polyols	333.207	655.171	334.214	0.0254237	C20H30O4	[M-H]-	0.000228265	MetaDNA	C05954	HMDB0004236	5280881	13367-85-6
M330T645	9,10-Dihydroxy-12,13-epoxyoctadecanoate	Lipid	Linoleic acid metabolism	Carboxylic acids and derivatives	Alcohols and polyols	330.236	644.508	330.241	13.4212	C18H34O5	[M]-	0.082643	MetaDNA	C14837	NULL	11954063	NULL
M92T112	Cytosine	Nucleotide	Pyrimidine metabolism	Diazines	Pyrimidines and pyrimidine derivatives	92.0254	111.903	111.043	5.57806	C4H5N3O	[M-H2O-H]-	0.0249623	BioDeepDB	C00380	HMDB0000630	597	71-30-7
M311T712	9(S)-HPODE	Lipid	Linoleic acid metabolism	Fatty Acyls	Lineolic acids and derivatives	311.222	711.689	312.23	2.74822	C18H32O4	[M-H]-	1.16e-07	BioDeepDB	C14827	HMDB0006940	9548877	29774-12-7
M269T803	Dehydroepiandrosterone	Lipid	Steroid hormone biosynthesis	Steroids and steroid derivatives	Androstane steroids	269.213	803.374	288.209	0.98512	C19H28O2	[M-H2O-H]-	2.99e-06	BioDeepDB	C01227	HMDB0000077	5881	53-43-0
M146T72	Spermidine	Amino acid	Arginine and proline metabolism	Organonitrogen compounds	Amines	146.033	71.7737	145.158	13.889	C7H19N3	[M+H]+	5.64e-12	BioDeepDB	C00315	HMDB0001257	1102	124-20-9
M267T285	Inosine	Nucleotide	Purine metabolism	Purine nucleosides	NULL	267.074	284.513	268.081	2.07844	C10H12N4O5	[M-H]-	3.07e-06	BioDeepDB	C00294	HMDB0000195	135398641	58-63-9
M165T213	4-Hydroxycinnamic acid	Xenobiotics	Food Component/Plant	Cinnamic acids and derivatives	Hydroxycinnamic acids and derivatives	165.058	212.524	164.047	14.7159	C9H8O3	[M+H]+	5.57e-05	BioDeepDB	C00811	HMDB0002035	637542	7400-08-0 / 7400-08-0 501-98-4 / 501-98-4
M128T306	Pyroglutamic acid	Amino acid	Glutathione metabolism	Carboxylic acids and derivatives	Amino acids, peptides, and analogues	128.036	305.92	129.043	2.89172	C5H7NO3	[M-H]-	4.1e-17	BioDeepDB	C01879	HMDB0000267	7405	98-79-3
M147T279	trans-Cinnamate	Amino acid	Phenylalanine metabolism	NULL	NULL	146.966	279.054	148.052	3.09066	C9H8O2	[M-H]-	8.21e-06	BioDeepDB	C00423	NULL	444539	140-10-3
M134T343	Adenine	Nucleotide	Purine metabolism	Imidazopyrimidines	Purines and purine derivatives	134.047	342.977	135.054	3.47564	C5H5N5	[M-H]-	0.000168538	BioDeepDB	C00147	HMDB0000034	190	73-24-5
M162T334	L-Carnitine	Lipid	Carnitine metabolism	Organonitrogen compounds	Quaternary ammonium salts	162.058	333.591	161.105	4.39068	C7H15NO3	[M+H]+	0.00251437	BioDeepDB	C00318	HMDB0000062	10917	541-15-1
M132T216_2	L-Isoleucine	Amino acid	Valine, leucine and isoleucine degradation	Carboxylic acids and derivatives	Amino acids, peptides, and analogues	132.104	216.287	131.095	14.6146	C6H13NO2	[M+H]+	1.84e-12	BioDeepDB	C00407	HMDB0000172	6306	73-32-5
M151T157	Xanthine	Nucleotide	Purine metabolism	Imidazopyrimidines	Purines and purine derivatives	151.026	157.292	152.033	0.822347	C5H4N4O2	[M-H]-	5.75e-16	BioDeepDB	C00385	HMDB0000292	1188	69-89-6
M164T323	L-Phenylalanine	Amino acid	Phenylalanine metabolism	NULL	NULL	164.07	322.735	165.079	1.79001	C9H11NO2	[M-H]-	3.49e-15	BioDeepDB	C00079	HMDB0000159	71567	673-06-3
M132T238_1	L-Leucine	Amino acid	Valine, leucine and isoleucine degradation	Carboxylic acids and derivatives	Amino acids, peptides, and analogues	132.055	237.826	131.095	3.75378	C6H13NO2	[M+H]+	1.97e-26	BioDeepDB	C00123	HMDB0000687	6106	61-90-5
M266T316	2-Deoxyguanosine	Nucleotide	Purine metabolism	NULL	NULL	266.089	316.427	267.097	0.440846	C10H13N5O4	[M-H]-	1.19e-29	BioDeepDB	C00330	HMDB0000085	135398592	312693-72-4
M109T450	Hydroquinone	Xenobiotics	Chlorocyclohexane and chlorobenzene degradation	Phenols	Benzenediols	109.029	449.689	110.037	7.6678	C6H6O2	[M-H]-	5.38e-07	BioDeepDB	C00530	HMDB0002434	785	123-31-9
M416T781	Calcitriol	Lipid	Steroid biosynthesis	Steroids and steroid derivatives	Vitamin D and derivatives	416.323	781.475	416.329	14.8487	C27H44O3	[M]+	0.000135363	BioDeepDB	C01673	HMDB0001903	5280453	32222-06-3
M385T722	7-Dehydrocholesterol	Lipid	Steroid biosynthesis	Steroids and steroid derivatives	Cholestane steroids	385.349	721.947	384.339	6.11535	C27H44O	[M+H]+	0.00292031	BioDeepDB	C01164	HMDB0000032	439423	434-16-2
M152T148_1	Guanine	Nucleotide	Purine metabolism	Imidazopyrimidines	Purines and purine derivatives	152.058	147.607	151.049	9.37976	C5H5N5O	[M+H]+	1.54e-07	BioDeepDB	C00242	HMDB0000132	135398634	73-40-5
M295T791	13-L-Hydroperoxylinoleic acid	Lipid	Linoleic acid metabolism	Fatty Acyls	Lineolic acids and derivatives	295.231	791.359	312.23	14.0813	C18H32O4	[M+H-H2O]+	8.53e-09	BioDeepDB	C04717	HMDB0003871	5280720	33964-75-9
M383T805	Campesterol	Lipid	Steroid biosynthesis	Steroids and steroid derivatives	Ergostane steroids	383.371	805.137	400.37	8.23918	C28H48O	[M+H-H2O]+	2.7e-09	BioDeepDB	C01789	HMDB0002869	173183	474-62-4
M180T123_1	L-Tyrosine	Amino acid	Tyrosine metabolism	Carboxylic acids and derivatives	Amino acids, peptides, and analogues	180.067	122.953	181.074	0.56486	C9H11NO3	[M-H]-	1.23e-26	BioDeepDB	C00082	HMDB0000158	6057	60-18-4
M188T75	N-Acetylglutamic acid	Amino acid	Arginine biosynthesis	Carboxylic acids and derivatives	Amino acids, peptides, and analogues	188.056	74.6382	189.064	0.0204223	C7H11NO5	[M-H]-	0.000218067	BioDeepDB	C00624	HMDB0001138	70914	1188-37-0
M131T88	Ornithine	Amino acid	Arginine biosynthesis	Carboxylic acids and derivatives	Amino acids, peptides, and analogues	131.082	88.4965	132.09	5.39105	C5H12N2O2	[M-H]-	2.08e-05	MoNA	C00077	HMDB0000214	6262	3184-13-2/70-26-8
M182T345	4-Pyridoxic acid	Cofactors and Vitamins	Vitamin B6 metabolism	Pyridines and derivatives	Pyridinecarboxylic acids and derivatives	182.046	344.81	183.053	0.0430676	C8H9NO4	[M-H]-	2.43e-08	BioDeepDB	C00847	HMDB0000017	6723	82-82-6
M313T694	12,13-DHOME	Lipid	Linoleic acid metabolism	Fatty Acyls	Fatty acids and conjugates	313.239	694.356	314.246	1.68941	C18H34O4	[M-H]-	0.0241156	mzCloud	C14829	HMDB0004705	10236635	NULL
M153T525	(+)-Camphor	Lipid	Monoterpenoid biosynthesis	Prenol lipids	Monoterpenoids	153.129	525.039	152.12	12.9201	C10H16O	[M+H]+	6.06e-14	mzCloud	C00808	HMDB0059838	9543187	c(464-49-3, 76-22-2)
M153T269	(-)-Camphor	Lipid	Isoprenoids	Extractables/Leachables; Endogenous Metabolites; Therapeutics/Prescription Drugs; Personal Care Products/Cosmetics; Natural Products/Medicines	NULL	153.129	269.341	152.12	12.9129	C10H16O	[M+H]+	1.19e-10	mzCloud	C00809	NULL	2537	c(464-48-2, 76-22-2)
M327T614	2,3-Dinor-8-iso prostaglandin F2alpha	Lipid	Arachidonic acid metabolism	NULL	NULL	327.221	613.862	326.209	14.7647	C18H30O5	[M+H]+	2.29e-05	BioDeepDB	C14794	NULL	9548881	221664-05-7
M251T682	Ubiquinone-1	Energy	Oxidative phosphorylation	NULL	NULL	251.131	681.869	250.121	11.5623	C14H18O4	[M+H]+	0.00181113	BioDeepDB	C00399	HMDB02012	6435	727-81-1
M369T588	11-Dehydro-thromboxane B2	Lipid	Arachidonic acid metabolism	Fatty Acyls	Eicosanoids	369.231	588.468	368.22	10.6404	C20H32O6	[M+H]+	3.59e-07	BioDeepDB	C05964	HMDB0004242	5280891	67910-12-7
M165T180	2-Hydroxycinnamic acid	UnKnow	UnKnow	Cinnamic acids and derivatives	Hydroxycinnamic acids and derivatives	165.058	180.081	164.047	14.8487	C9H8O3	[M+H]+	5.87e-13	BioDeepDB	C01772	HMDB0002641	637540	583-17-5 / 614-60-8
M467T716	Cholesterol sulfate	Lipid	Steroid hormone biosynthesis	Steroids and steroid derivatives	Cholestane steroids	467.322	716.491	466.312	7.42537	C27H46O4S	[M+H]+	0.00235267	BioDeepDB	C18043	HMDB0000653	65076	1256-86-6
M283T169	Xanthosine	Nucleotide	Purine metabolism	Purine nucleosides	NULL	283.068	168.864	284.076	1.64512	C10H12N4O6	[M-H]-	0.000256528	mzCloud	C01762	HMDB0000299	64959	146-80-5
M391T816_3	Chenodeoxycholic acid	Lipid	Secondary bile acid biosynthesis	Steroids and steroid derivatives	Bile acids, alcohols and derivatives	391.285	815.586	392.293	0.255771	C24H40O4	[M-H]-	8.67e-09	BioDeepDB	C02528	HMDB0000518	10133	474-25-9
M335T838	Prostaglandin-c2	Lipid	Arachidonic acid metabolism	Fatty Acyls	Eicosanoids	335.225	837.614	334.214	9.54489	C20H30O4	[M+H]+	1.38e-07	BioDeepDB	C05955	HMDB0060095	5280882	49825-91-4
M482T782	Antibiotic JI-20A	Xenobiotics	Neomycin, kanamycin and gentamicin biosynthesis	NULL	NULL	482.329	782.074	481.275	8.42078	C19H39N5O9	[M+H]+	1.26e-05	BioDeepDB	C17704	NULL	512870	51846-97-0
M166T213	D-Phenyllactic acid	Amino acid	Phenylalanine metabolism	Phenylpropanoic acids	NULL	166.061	212.524	166.063	10.6312	C9H10O3	[M]+	2.4e-13	BioDeepDB	C05607	HMDB0000563	643327	7326-19-4 / 20312-36-1
M295T828	13S-hydroxyoctadecadienoic acid	Lipid	Linoleic acid metabolism	Fatty Acyls	Lineolic acids and derivatives	295.227	827.642	296.235	1.87128	C18H32O3	[M-H]-	4.12e-10	BioDeepDB	C14762	HMDB0004667	6443013	5204-88-6/29623-28-7
M146T95	Acetylcholine	Lipid	GlycerophosphoLipid	Organonitrogen compounds	Quaternary ammonium salts	146.12	94.9757	146.118	12.0312	C7H16NO2	[M]+	0.00010813	BioDeepDB	C01996	HMDB0000895	187	51-84-3
M206T387	N-Acetyl-L-phenylalanine	Amino acid	Phenylalanine metabolism	Carboxylic acids and derivatives	Amino acids, peptides, and analogues	206.083	387.02	207.089	1.42955	C11H13NO3	[M-H]-	9.6e-16	BioDeepDB	C03519	HMDB0000512	74839	2018-61-3
M299T780	all-trans-Retinoic acid	Cofactors and Vitamins	Retinol metabolism	Prenol lipids	Retinoids	299.259	779.958	300.209	0.607392	C20H28O2	[M-H]-	1.65e-07	BioDeepDB	C00777	HMDB0001852	444795	302-79-4
M243T216_2	Uridine	Nucleotide	Pyrimidine metabolism	Pyrimidine nucleosides	NULL	243.062	216.486	244.07	0.418993	C9H12N2O6	[M-H]-	7.25e-06	BioDeepDB	C00299	HMDB0000296	6029	58-96-8
M119T351	3-Methylthiopropionic acid	Energy	Sulfur metabolism	Fatty Acyls	Fatty acids and conjugates	119.05	350.839	120.025	0.0246886	C4H8O2S	[M-H]-	4.52e-06	BioDeepDB	C08276	HMDB0001527	563	646-01-5
M190T343	5-Hydroxyindoleacetic acid	Amino acid	Tryptophan metabolism	Indoles and derivatives	Indolyl carboxylic acids and derivatives	190.051	342.776	191.058	0.579162	C10H9NO3	[M-H]-	0.0034876	BioDeepDB	C05635	HMDB0000763	1826	54-16-0
M255T425	Palmitic acid	Lipid	Fatty acid biosynthesis	Fatty Acyls	Fatty acids and conjugates	255.123	425.032	256.24	2.17139	C16H32O2	[M-H]-	2.24e-11	BioDeepDB	C00249	HMDB0000220	985	1957-10-03
M282T306	Guanosine	Nucleotide	Purine metabolism	Purine nucleosides	NULL	282.084	305.557	283.092	0.0620298	C10H13N5O5	[M-H]-	2.49e-15	BioDeepDB	C00387	HMDB0000133	135398635	118-00-3
M337T471	Erucic acid	Lipid	Biosynthesis of unsaturated fatty acids	Fatty Acyls	Fatty acids and conjugates	337.202	471.359	338.318	10.8956	C22H42O2	[M-H]-	0.00119018	BioDeepDB	C08316	HMDB0002068	5281116	112-86-7
M219T341	5-Hydroxy-L-tryptophan	Amino acid	Tryptophan metabolism	Indoles and derivatives	Tryptamines and derivatives	219.078	340.843	220.085	0.292939	C11H12N2O3	[M-H]-	0.000365233	BioDeepDB	C00643	HMDB0000472	439280	4350-09-08
M408T717_2	Allocholic acid	Lipid	Primary bile acid biosynthesis	Steroids and steroid derivatives	Bile acids, alcohols and derivatives	408.283	717.179	408.288	10.5577	C24H40O5	[M]-	0.000743091	BioDeepDB	C00695	HMDB0000505	221493	2464-18-8 / 81-25-4
M233T827	Deoxyinosine	Nucleotide	Purine metabolism	Purine nucleosides	Purine 2'-deoxyribonucleosides	233.155	826.636	252.086	1.03454	C10H12N4O4	[M-H2O-H]-	0.00378999	BioDeepDB	C05512	HMDB0000071	135398593	890-38-0
M163T399	Phenylpyruvic acid	Amino acid	Phenylalanine metabolism	Benzene and substituted derivatives	Phenylpyruvic acid derivatives	163.039	398.844	164.047	0.644397	C9H8O3	[M-H]-	0.00319127	BioDeepDB	C00166	HMDB0000205	997	156-06-9
M125T320	Caprylic acid	Lipid	Fatty acid biosynthesis	Fatty Acyls	Fatty acids and conjugates	125.097	320.072	144.115	4.74708	C8H16O2	[M-H2O-H]-	0.00552436	BioDeepDB	C06423	HMDB0000482	379	124-07-2
M223T828	Thymidine	Nucleotide	Pyrimidine metabolism	Pyrimidine nucleosides	Pyrimidine 2'-deoxyribonucleosides	223.028	827.879	242.09	1.81495	C10H14N2O5	[M-H2O-H]-	1.89e-09	BioDeepDB	C00214	HMDB0000273	5789	50-89-5
M228T289	Deoxyuridine	Nucleotide	Pyrimidine metabolism	Pyrimidine nucleosides	Pyrimidine 2'-deoxyribonucleosides	228.07	288.719	228.075	2.9917	C9H12N2O5	[M]-	8.98e-19	BioDeepDB	C00526	HMDB0000012	13712	951-78-0
M392T763_1	Deoxycholic acid	Lipid	Secondary bile acid biosynthesis	Steroids and steroid derivatives	Bile acids, alcohols and derivatives	392.287	763.266	392.293	4.03512	C24H40O4	[M]-	0.000220522	BioDeepDB	C04483	HMDB0000626	222528	83-44-3
M203T372	L-Tryptophan	Amino acid	Tryptophan metabolism	Indoles and derivatives	Indolyl carboxylic acids and derivatives	203.083	371.926	204.09	0.403256	C11H12N2O2	[M-H]-	4.1e-06	BioDeepDB	C00078	HMDB0000929	6305	73-22-3
M265T771	Stearic acid	Lipid	Fatty acid biosynthesis	Fatty Acyls	Fatty acids and conjugates	265.147	770.629	284.272	2.18705	C18H36O2	[M-H2O-H]-	0.000824095	BioDeepDB	C01530	HMDB0000827	5281	57-11-4 / 646-29-7
M121T692	Erythritol	Xenobiotics	Sugar, sugar substitute, starch	NULL	NULL	121.029	692.033	122.058	7.40435	C4H10O4	[M-H]-	1.6e-08	BioDeepDB	C00503	NULL	222285	149-32-6
M188T529	Kynurenic acid	Amino acid	Tryptophan metabolism	Quinolines and derivatives	Quinoline carboxylic acids	188.035	528.647	189.043	0.556198	C10H7NO3	[M-H]-	0.0241039	MoNA	C01717	HMDB0000715	3845	492-27-3
M464T549	Glycocholic acid	Lipid	Primary bile acid biosynthesis	NULL	NULL	464.299	548.82	465.309	4.8386	C26H43NO6	[M-H]-	2.65e-21	BioDeepDB	C01921	NULL	10140	1192657-83-2
M113T702	Creatinine	Amino acid	Arginine and proline metabolism	Carboxylic acids and derivatives	Amino acids, peptides, and analogues	112.986	701.698	113.059	10.5443	C4H7N3O	[M]-	2.73e-11	BioDeepDB	C00791	HMDB0000562	588	60-27-5
M176T303	N-Formyl-L-methionine	Amino acid	Cysteine and methionine metabolism	Carboxylic acids and derivatives	Amino acids, peptides, and analogues	176.036	302.943	177.046	7.38404	C6H11NO3S	[M-H]-	5.78e-06	BioDeepDB	C03145	HMDB0001015	439750	4289-98-9
M145T86	L-Glutamine	Amino acid	D-Glutamine and D-glutamate metabolism	Carboxylic acids and derivatives	Amino acids, peptides, and analogues	145.062	86.1189	146.069	0.0465899	C5H10N2O3	[M-H]-	0.000110308	BioDeepDB	C00064	HMDB0000641	5961	56-85-9
M117T714	5-Aminopentanoic acid	Amino acid	Lysine degradation	Carboxylic acids and derivatives	Amino acids, peptides, and analogues	116.928	713.715	117.079	5.32798	C5H11NO2	[M]-	1.77e-16	BioDeepDB	C00431	HMDB0003355	138	660-88-8
M401T600	25-Hydroxycholesterol	Lipid	Primary bile acid biosynthesis	Steroids and steroid derivatives	Cholestane steroids	401.087	599.775	402.35	0.111133	C27H46O2	[M-H]-	9.59e-05	BioDeepDB	C15519	HMDB0006247	65094	2140-46-7
M375T448	Riboflavin	Cofactors and Vitamins	Riboflavin metabolism	Pteridines and derivatives	Alloxazines and isoalloxazines	375.129	448.087	376.138	6.11302	C17H20N4O6	[M-H]-	0.000369645	BioDeepDB	C00255	HMDB0000244	493570	83-88-5
M118T87	L-Threonine	Amino acid	Glycine, serine and threonine metabolism	Carboxylic acids and derivatives	Amino acids, peptides, and analogues	118.051	87.1545	119.058	0.399147	C4H9NO3	[M-H]-	0.000138271	BioDeepDB	C00188	HMDB0000167	6288	72-19-5
M341T93	Cellobiose	Carbohydrate	Starch and sucrose metabolism	NULL	NULL	341.108	93.2217	342.116	0.398089	C12H22O11	[M-H]-	3.42e-08	BioDeepDB	C00185	HMDB0000055	439178	16462-44-5 / 528-50-7
M153T437	Protocatechuic acid	Xenobiotics	Benzoate degradation	Benzene and substituted derivatives	Benzoic acids and derivatives	153.019	436.745	154.027	4.8213	C7H6O4	[M-H]-	2.91e-07	BioDeepDB	C00230	HMDB0001856	72	99-50-3
M144T75	4-Acetamidobutanoic acid	Amino acid	Arginine and proline metabolism	Carboxylic acids and derivatives	Amino acids, peptides, and analogues	144.066	74.5508	145.074	1.59096	C6H11NO3	[M-H]-	1.86e-05	BioDeepDB	C02946	HMDB0003681	18189	3025-96-5
M311T790	Arachidic acid	Lipid	Biosynthesis of unsaturated fatty acids	Fatty Acyls	Fatty acids and conjugates	311.169	789.891	312.303	0.371264	C20H40O2	[M-H]-	0.000312521	BioDeepDB	C06425	HMDB0002212	10467	506-30-9
M351T793	Lipoxin A4	Lipid	Arachidonic acid metabolism	Fatty Acyls	Eicosanoids	351.222	792.533	352.225	11.0669	C20H32O5	[M-H]-	2.28e-07	BioDeepDB	C06314	HMDB0004385	5280914	89663-86-5
M365T382	20-Carboxy-leukotriene B4	Lipid	Arachidonic acid metabolism	Fatty Acyls	Fatty acids and conjugates	365.196	382.292	366.204	1.75468	C20H30O6	[M-H]-	1.24e-05	BioDeepDB	C05950	HMDB0006059	5280877	80434-82-8
M279T788_2	Bovinic acid	Lipid	Linoleic acid metabolism	Fatty Acyls	Lineolic acids and derivatives	279.231	788.142	280.24	7.55361	C18H32O2	[M-H]-	1.1e-07	BioDeepDB	C04056	HMDB0003797	5280644	2540-56-9
M352T448	Estradiol-17beta 3-sulfate	Lipid	Steroid hormone biosynthesis	Steroids and steroid derivatives	Sulfated steroids	352.136	447.62	352.134	4.87908	C18H24O5S	[M]-	8.95e-10	BioDeepDB	C08357	HMDB0004448	66416	481-96-9
M179T621	4-Hydroxyphenylpyruvic acid	Amino acid	Tyrosine metabolism	Benzene and substituted derivatives	Phenylpyruvic acid derivatives	179.035	621.045	180.042	0.658707	C9H8O4	[M-H]-	0.000109652	MoNA	C01179	HMDB0000707	979	156-39-8
M124T483	Taurine	Amino acid	Taurine and hypotaurine metabolism	Organic sulfonic acids and derivatives	Organosulfonic acids and derivatives	124.007	483.192	125.015	0.573781	C2H7NO3S	[M-H]-	4.28e-06	BioDeepDB	C00245	HMDB0000251	1123	107-35-7
M352T526	20-Hydroxy-leukotriene B4	Lipid	Arachidonic acid metabolism	Fatty Acyls	Eicosanoids	352.22	525.885	352.225	13.0358	C20H32O5	[M]-	5.82e-07	BioDeepDB	C04853	HMDB0001509	5280745	79516-82-8
M325T810	11-Dehydrocorticosterone	Lipid	Steroid hormone biosynthesis	Steroids and steroid derivatives	Hydroxysteroids	325.184	810.043	344.199	10.1567	C21H28O4	[M-H2O-H]-	0.0204126	BioDeepDB	C05490	HMDB0004029	6290	72-23-1
M333T785	Prostaglandin A2	Lipid	Arachidonic acid metabolism	Fatty Acyls	Eicosanoids	333.207	784.816	334.214	0.035582	C20H30O4	[M-H]-	9.63e-09	BioDeepDB	C05953	HMDB0002752	5280880	13345-50-1
M503T99	Raffinose	Carbohydrate	Galactose metabolism	Organooxygen compounds	Carbohydrates and carbohydrate conjugates	503.16	98.6248	504.169	4.02202	C18H32O16	[M-H]-	8.29e-06	BioDeepDB	C00492	HMDB0003213	439242	512-69-6
M295T838	9,10-Epoxyoctadecenoic acid	Lipid	Linoleic acid metabolism	Fatty Acyls	Fatty acids and conjugates	295.227	837.827	296.235	1.91648	C18H32O3	[M-H]-	2.28e-10	BioDeepDB	C14825	HMDB0004701	5316080	NULL
M165T702	3-(3-Hydroxyphenyl)propanoic acid	Amino acid	Phenylalanine metabolism	Phenylpropanoic acids	NULL	165.056	701.71	166.063	0.460772	C9H10O3	[M-H]-	3.01e-08	BioDeepDB	C11457	HMDB0000375	91	621-54-5
M335T672	Hepoxilin B3	Lipid	Arachidonic acid metabolism	Fatty Acyls	Eicosanoids	335.222	672.328	336.23	1.43746	C20H32O4	[M-H]-	5.06e-06	BioDeepDB	C14810	HMDB0004690	16759353	71799-95-6
M135T126	Hypoxanthine	Nucleotide	Purine metabolism	Imidazopyrimidines	Purines and purine derivatives	135.031	125.743	136.038	2.46052	C5H4N4O	[M-H]-	1.22e-11	BioDeepDB	C00262	HMDB0000157	135398638	68-94-0
M303T809	Arachidonic acid	Lipid	Arachidonic acid metabolism	Fatty Acyls	Fatty acids and conjugates	303.233	808.904	304.24	1.33391	C20H32O2	[M-H]-	1.05e-06	BioDeepDB	C00219	HMDB0001043	444899	506-32-1
M136T442	Tyramine	Amino acid	Tyrosine metabolism	Benzene and substituted derivatives	Phenethylamines	136.077	442.011	137.084	0.768545	C8H11NO	[M-H]-	0.0289918	GNPS	C00483	HMDB0000306	5610	51-67-2
M313T740	9,10-DHOME	Lipid	Linoleic acid metabolism	Fatty Acyls	Fatty acids and conjugates	313.238	740.498	314.246	1.17877	C18H34O4	[M-H]-	3.8e-06	MoNA	C14828	HMDB0004704	9966640	263399-34-4
M171T818	Capric acid	Lipid	Fatty acid biosynthesis	Fatty Acyls	Fatty acids and conjugates	171.139	817.536	172.146	0.369457	C10H20O2	[M-H]-	3.2e-13	MoNA	C01571	HMDB0000511	2969	334-48-5
M339T833	Behenic acid	Lipid	Cutin, suberine and wax biosynthesis	Fatty Acyls	Fatty acids and conjugates	339.327	833.336	340.334	0.239019	C22H44O2	[M-H]-	4.13e-09	MoNA	C08281	HMDB0000944	8215	112-85-6
M167T179	Pyridoxamine	Cofactors and Vitamins	Vitamin B6 metabolism	Pyridines and derivatives	Pyridoxamines	167.083	178.714	168.09	0.349001	C8H12N2O2	[M-H]-	0.0054542	MoNA	C00534	HMDB0001431	1052	85-87-0
M291T835	13(S)-HPOT	Lipid	alpha-Linolenic acid metabolism	NULL	NULL	291.196	835.352	310.214	0.77921	C18H30O4	[M-H2O-H]-	2.05e-05	mzCloud	C04785	NULL	5497123	NULL
M178T346	Hippurate	Amino acid	Phenylalanine metabolism	Benzene and substituted derivatives	Benzoic acids and derivatives	178.051	345.856	179.058	0.78351	C9H9NO3	[M-H]-	0.000112131	mzCloud	C01586	HMDB0000714	464	495-69-2
M149T467	Phenylpropanoate	Amino acid	Phenylalanine metabolism	Phenylpropanoic acids	NULL	149.06	466.82	150.068	5.5657	C9H10O2	[M-H]-	0.0198462	mzCloud	C05629	HMDB0000764	107	501-52-0
